# Supplementary material for: Hierarchical Surface Structures and Large-Area Nanoscale Gratings in As2S3 and As2Se3 Films Irradiated with Femtosecond Laser Pulses
Source: Materials (Basel). 2023 Jun 22;16(13):4524. doi: 10.3390/ma16134524 (PMC10342740; doi:10.3390/ma16134524)
Supplement: Supplementary file 1 [file materials-16-04524-s001.zip]

Archive with 1 entries (1 files):
- materials-2440072-supplementary.pdf
